# Supplementary material for: New species of Rissoidae (Mollusca, Gastropoda) from the Archipelago of the Azores (northeast Atlantic) with an updated regional checklist for the family
Source: Zookeys. 2015 Feb 2;(480):1–19. doi: 10.3897/zookeys.480.8599 (PMC4319105; doi:10.3897/zookeys.480.8599)
Supplement: XML Treatment for Setia alexandrae [file zookeys.480.8599-treatment2.xml]

<!DOCTYPE tp:taxon-treatment
  PUBLIC "-//TaxonX//DTD Taxonomic Treatment Publishing DTD v0 20100105//EN" "tax-treatment-NSO.dtd">
<tp:taxon-treatment xmlns:tp="http://www.plazi.org/taxpub"><tp:treatment-meta><kwd-group><label>Taxon classification</label><kwd><named-content content-type="kingdom">Animalia</named-content></kwd><kwd><named-content content-type="order">Littorinimorpha</named-content></kwd><kwd><named-content content-type="family">Rissoidae</named-content></kwd></kwd-group><mixed-citation publication-type="journal"><person-group><name><surname>Cordeiro</surname><given-names>Ricardo</given-names></name><name><surname>Ávila</surname><given-names>Sérgio P.</given-names></name></person-group><article-title>New species of <tp:taxon-name><tp:taxon-name-part taxon-name-part-type="family">Rissoidae</tp:taxon-name-part></tp:taxon-name> (<tp:taxon-name><tp:taxon-name-part taxon-name-part-type="phylum">Mollusca</tp:taxon-name-part></tp:taxon-name>, <tp:taxon-name><tp:taxon-name-part taxon-name-part-type="class">Gastropoda</tp:taxon-name-part></tp:taxon-name>) from the Archipelago of the Azores (northeast Atlantic) with an updated regional checklist for the family</article-title><source>Zookeys</source><day>2</day><month>2</month><year>2015</year><volume>2015</volume><issue>480</issue><fpage>1</fpage><lpage>19</lpage><pub-id pub-id-type="doi">10.3897/zookeys.480.8599</pub-id></mixed-citation></tp:treatment-meta><tp:nomenclature><tp:taxon-name>
                            <tp:taxon-name-part taxon-name-part-type="genus">Setia</tp:taxon-name-part>
                            <tp:taxon-name-part taxon-name-part-type="species">alexandrae</tp:taxon-name-part>
                            <object-id xmlns:xlink="http://www.w3.org/1999/xlink" content-type="zoobank" xlink:type="simple">http://zoobank.org/19AAF0E8-8392-49B2-BCB8-E50C96F266E8</object-id>
                        </tp:taxon-name><tp:taxon-authority>Ávila &amp; Cordeiro</tp:taxon-authority><tp:taxon-status xmlns:xlink="http://www.w3.org/1999/xlink" xlink:type="simple">sp. n.</tp:taxon-status><xref ref-type="fig" rid="F1">Figure 1</xref><tp:nomenclature-citation-list><tp:nomenclature-citation><tp:taxon-name><tp:taxon-name-part taxon-name-part-type="genus">Setia</tp:taxon-name-part></tp:taxon-name><comment> sp.: <xref ref-type="bibr" rid="B12">Ávila et al. (1998</xref>: 496) – DBUA 449, 478, 496, 662.</comment></tp:nomenclature-citation><tp:nomenclature-citation><tp:taxon-name><tp:taxon-name-part taxon-name-part-type="genus">Setia</tp:taxon-name-part></tp:taxon-name><comment> sp.: <xref ref-type="bibr" rid="B13">Ávila et al. (2000</xref>: 147) – DBUA 787.</comment></tp:nomenclature-citation><tp:nomenclature-citation><tp:taxon-name><tp:taxon-name-part taxon-name-part-type="genus">Setia</tp:taxon-name-part></tp:taxon-name><comment> sp.: <xref ref-type="bibr" rid="B29">Costa and Ávila (2001</xref>: 126) – DBUA 898 (as ATA 1).</comment></tp:nomenclature-citation><tp:nomenclature-citation><tp:taxon-name><tp:taxon-name-part taxon-name-part-type="genus">Setia</tp:taxon-name-part></tp:taxon-name><comment> sp.: <xref ref-type="bibr" rid="B6">Ávila (2003</xref>: 32) – DBUA 704/A, 787.</comment></tp:nomenclature-citation></tp:nomenclature-citation-list></tp:nomenclature><tp:treatment-sec sec-type="Type material"><title>Type material.</title><p>Holotype, DBUA 1051 (spc., 1.17 × 0.70 mm); paratype 1, DBUA 1070 (spc., 0.99 × 0.65 mm); paratype 2, DBUA 1071 (spc., 1.09 × 0.73 mm); paratype 3, DBUA 1072 (spc., 1.08 × 0.66 mm); paratype 4, DBUA 1073 (spc., 1.04 × 0.65 mm), Graciosa Island (Santa Cruz, intertidal, 01/08/2010); paratype 5, DBUA 1074 (sh., 0.95 × 0.65 mm); paratype 6, DBUA 1075 (sh., 1.02 × 0.61 mm); paratype 7, DBUA 1076 (sh., 1.07 × 0.68 mm), Pico Island (Lajes do Pico, intertidal, 07/1989); paratype 8, DBUA 1077 (spc., 0.91 × 0.62 mm); paratype 9, DBUA 1078 (spc., 1.10 × 0.65 mm), São Miguel Island (Caloura, 5–15 m depth, 21/05/1999).</p></tp:treatment-sec><tp:treatment-sec sec-type="Type locality"><title>Type locality.</title><p>Santa Cruz, Graciosa Island, Azores.</p></tp:treatment-sec><tp:treatment-sec sec-type="Additional material examined"><title>Additional material examined.</title><p>Graciosa Island: DBUA 35 (Fonte da Areia, intertidal, 3 spc., 10/06/1988); DBUA 37 (Porto Afonso, intertidal, 14 spc., 06/1988); DBUA 40 (Santa Cruz, intertidal, 1 sh., 06/1988); DBUA 48 (Baía da Folga, infralittoral, 1 sh., 06/1988); DBUA 50 (Baía da Folga, 8 m depth, 1 spc., 10/06/1988). Pico Island: DBUA 449 (Lajes do Pico, intertidal, 5 spc., 07/1989); DBUA 468 (Lajes do Pico, intertidal, 11 spc., 07/1989); DBUA 471 (Lajes do Pico, intertidal, 1 spc., 07/1989); DBUA 478 (Lajes do Pico, intertidal, 7 spc., 07/1989), DBUA 496 (Lajes do Pico, intertidal, 31 spc., 28/06/1991); and DBUA 662 (Lajes do Pico, 0–3 m depth, 1 sh., 19/08/1995). São Miguel Island: DBUA 704/A (São Vicente, 12 m depth, 1 spc., 18/07/1996); DBUA 787 (São Vicente, 15.1 m depth, 2 spc., 11/07/1997), DBUA 898 (Atalhada, 11.2 m depth, 4 spc., 10/10/1996), DBUA 901 (Ilhéu de Vila Franca do Campo, 15 m depth, 1 spc., 15/07/1996), DBUA 920 (Caloura, 10 m depth, 1 spc., 12/07/1997), DBUA 963 (Porto de Vila Franca do Campo, 6 m depth, 2 spc., 22/07/1997). Formigas Islets: DBUA 336 (intertidal, 2 spc., 07/1990); and DBUA 355 (15 m depth, 22 spc., 03/07/1991). Santa Maria Island: DBUA 1018 (Ilhéu da Vila, 17 m depth, 6 spc., 5 sh., 26/08/2004); and DBUA 1019 (Ilhéu da Vila, 17 m depth, 2 spc., 26/08/2004).</p></tp:treatment-sec><tp:treatment-sec sec-type="Etymology"><title>Etymology.</title><p>Named after Alexandra Castela, the wife of Sérgio Ávila.</p></tp:treatment-sec><tp:treatment-sec sec-type="Description"><title>Description.</title><p>Shell fragile, minute, translucent, oval-conical, up to 1.2 × 0.7 mm (Fig. <xref ref-type="fig" rid="F1">1A</xref>). Protoconch smooth, dome-shaped (typical of the genus), whorls 1.25, diameter 280 µm, separated from the teleoconch by a clearly visible line (Fig. <xref ref-type="fig" rid="F1">1D and E</xref>). Teleoconch with 2.5 to 3 inflated, rounded, strongly convex whorls; whorls with regular contour and conspicuous increase in width (Fig. <xref ref-type="fig" rid="F1">1B–D</xref>). Spire moderately high. Sculpture absent, except for very fine, inconspicuous growth lines (Fig. <xref ref-type="fig" rid="F1">1B–D</xref>). Suture deep, constricted (Fig. <xref ref-type="fig" rid="F1">1B–D</xref>). Last whorl large, globose, 70–75% of shell length (Fig. <xref ref-type="fig" rid="F1">1B and C</xref>). Base large, rounded. Aperture oval, oblique with continuous peristome, adapical angle somewhat acute (Fig. <xref ref-type="fig" rid="F1">1B and C</xref>). Parietal region thin, very slightly convex (Fig. <xref ref-type="fig" rid="F1">1B and C</xref>). Outer lip with very thin edge (Fig. <xref ref-type="fig" rid="F1">1B and C</xref>). Inner lip thin, very slightly recurved over umbilicus (Fig. <xref ref-type="fig" rid="F1">1B and C</xref>). Umbilicus a very narrow fissure (Fig. <xref ref-type="fig" rid="F1">1B and C</xref>). Animal light-yellow with dark-brown blotches visible at transparency (Fig. <xref ref-type="fig" rid="F1">1A</xref>). Operculum simple, thin, nucleus eccentric, yellowish at transparency (Fig. <xref ref-type="fig" rid="F1">1A and B</xref>).</p><fig id="F1" position="float" orientation="portrait"><label>Figure 1.</label><caption><p><italic><tp:taxon-name><tp:taxon-name-part taxon-name-part-type="genus">Setia</tp:taxon-name-part> <tp:taxon-name-part taxon-name-part-type="species">alexandrae</tp:taxon-name-part></tp:taxon-name></italic> sp. n. <bold>A</bold> Holotype (1.17 × 0.70 mm), DBUA 1051 (shell) <bold>B</bold> Paratype 3 (1.08 × 0.66 mm), DBUA 1072 (shell) <bold>C</bold> Paratype 9 (1.10 × 0.65 mm), DBUA 1078 (shell) <bold>D</bold> Paratype 8, DBUA 1077 (shell, apical view) <bold>E</bold> Paratype 2, DBUA 1071 (protoconch).</p></caption><graphic xmlns:xlink="http://www.w3.org/1999/xlink" xlink:href="zookeys-480-001-g001.jpg" position="float" orientation="portrait" xlink:type="simple" id="oo_37833.jpg"/></fig></tp:treatment-sec><tp:treatment-sec sec-type="Habitat"><title>Habitat.</title><p>On rocky shores covered by algae, from the intertidal down to 20 m depth.</p></tp:treatment-sec><tp:treatment-sec sec-type="Geographical distribution"><title>Geographical distribution.</title><p>Pico, Graciosa, São Miguel and Santa Maria Islands, and Formigas Islets. Probably endemic to the Azores.</p></tp:treatment-sec><tp:treatment-sec sec-type="Remarks"><title>Remarks.</title><p><italic><tp:taxon-name><tp:taxon-name-part taxon-name-part-type="genus">Setia</tp:taxon-name-part> <tp:taxon-name-part taxon-name-part-type="species">alexandrae</tp:taxon-name-part></tp:taxon-name></italic> sp. n. is distinguished from the other Azorean congeners by its smooth, transparent to translucent shell, and yellowish animal having light to dark-brown blotches over the entire body. <italic><tp:taxon-name><tp:taxon-name-part taxon-name-part-type="genus">Setia</tp:taxon-name-part> <tp:taxon-name-part taxon-name-part-type="species">alexandrae</tp:taxon-name-part></tp:taxon-name></italic> sp. n. lacks any colour decoration/pattern on the shell. Colour is a distinctive feature of most of the known <italic><tp:taxon-name><tp:taxon-name-part taxon-name-part-type="genus">Setia</tp:taxon-name-part></tp:taxon-name></italic> (e.g., variably coloured flames, spots or vertical lines, sometimes interrupted medially), which are so abundant on the Azorean <italic><tp:taxon-name><tp:taxon-name-part taxon-name-part-type="genus">Setia</tp:taxon-name-part> <tp:taxon-name-part taxon-name-part-type="species">subvaricosa</tp:taxon-name-part></tp:taxon-name></italic> Gofas, 1990, <italic><tp:taxon-name><tp:taxon-name-part taxon-name-part-type="genus">Setia</tp:taxon-name-part> <tp:taxon-name-part taxon-name-part-type="species">amabilis</tp:taxon-name-part></tp:taxon-name></italic> (Locard, 1886), <italic><tp:taxon-name><tp:taxon-name-part taxon-name-part-type="genus">Setia</tp:taxon-name-part> <tp:taxon-name-part taxon-name-part-type="species">ambigua</tp:taxon-name-part></tp:taxon-name></italic> (Brugnone, 1873) and <italic><tp:taxon-name><tp:taxon-name-part taxon-name-part-type="genus">Setia</tp:taxon-name-part> <tp:taxon-name-part taxon-name-part-type="species">scillae</tp:taxon-name-part></tp:taxon-name></italic> (Aradas &amp; Benoit, 1876). <italic><tp:taxon-name><tp:taxon-name-part taxon-name-part-type="genus">Setia</tp:taxon-name-part> <tp:taxon-name-part taxon-name-part-type="species">lacourti</tp:taxon-name-part></tp:taxon-name></italic> (Verduin, 1984) is similar in size (up to 1.2 mm in length) and also lacks any coloured pattern on the shell; this species was reported from the Azores by <xref ref-type="bibr" rid="B56">Segers (2002</xref>: 89) as <tp:taxon-name><tp:taxon-name-part taxon-name-part-type="genus">Setia</tp:taxon-name-part> <tp:taxon-name-part taxon-name-part-type="uncertainty-rank">cf.</tp:taxon-name-part> <tp:taxon-name-part taxon-name-part-type="species">lacourti</tp:taxon-name-part></tp:taxon-name>. <italic><tp:taxon-name><tp:taxon-name-part taxon-name-part-type="genus">Setia</tp:taxon-name-part> <tp:taxon-name-part taxon-name-part-type="species">alexandrae</tp:taxon-name-part></tp:taxon-name></italic> sp. n. clearly differs from <italic><tp:taxon-name><tp:taxon-name-part taxon-name-part-type="genus">Setia</tp:taxon-name-part> <tp:taxon-name-part taxon-name-part-type="species">lacourti</tp:taxon-name-part></tp:taxon-name></italic> in shell shape (more elongated on the first, flattened on the latter). <italic><tp:taxon-name><tp:taxon-name-part taxon-name-part-type="genus">Setia</tp:taxon-name-part> <tp:taxon-name-part taxon-name-part-type="species">ambigua</tp:taxon-name-part></tp:taxon-name></italic> was also reported from the Azores (Hoenselaar and Goud in litt. 2002, <xref ref-type="bibr" rid="B17">Ávila et al. 2012</xref>), from Terceira Island (Praia da Vitória, <named-content xmlns:xlink="http://www.w3.org/1999/xlink" content-type="dwc:verbatimCoordinates" xlink:type="simple">38°43'N, 27°04'W</named-content>, sandy beach). <italic><tp:taxon-name><tp:taxon-name-part taxon-name-part-type="genus">Setia</tp:taxon-name-part> <tp:taxon-name-part taxon-name-part-type="species">alexandrae</tp:taxon-name-part></tp:taxon-name></italic> sp. n. differs from <italic><tp:taxon-name><tp:taxon-name-part taxon-name-part-type="genus">Setia</tp:taxon-name-part> <tp:taxon-name-part taxon-name-part-type="species">ambigua</tp:taxon-name-part></tp:taxon-name></italic> by being about 50% smaller and by lacking any coloured decoration on the shell. A very similar specimen to <italic><tp:taxon-name><tp:taxon-name-part taxon-name-part-type="genus">Setia</tp:taxon-name-part> <tp:taxon-name-part taxon-name-part-type="species">alexandrae</tp:taxon-name-part></tp:taxon-name></italic> sp. n. was recently found in the Pleistocene record of Santa Maria Island, Azores (Prainha outcrop, bed B1 of <xref ref-type="bibr" rid="B21">Ávila et al. (2009a)</xref>; <named-content xmlns:xlink="http://www.w3.org/1999/xlink" content-type="dwc:verbatimCoordinates" xlink:type="simple">latitude 36°57'3.05"N, longitude 25°6'44.20"W</named-content>). This well-preserved juvenile shell is herein reported as <tp:taxon-name><tp:taxon-name-part taxon-name-part-type="genus">Setia</tp:taxon-name-part> <tp:taxon-name-part taxon-name-part-type="uncertainty-rank">cf.</tp:taxon-name-part> <tp:taxon-name-part taxon-name-part-type="species">alexandrae</tp:taxon-name-part></tp:taxon-name> DBUA-F 137/151-4 (0.61 × 0.40 mm). The protoconch and teleoconch shape and sculpture are identical to <italic><tp:taxon-name><tp:taxon-name-part taxon-name-part-type="genus">Setia</tp:taxon-name-part> <tp:taxon-name-part taxon-name-part-type="species">alexandrae</tp:taxon-name-part></tp:taxon-name></italic> sp. n., as is the shape of the aperture. However, as it is a juvenile specimen we prefer to treat it as <tp:taxon-name><tp:taxon-name-part taxon-name-part-type="genus">Setia</tp:taxon-name-part> <tp:taxon-name-part taxon-name-part-type="uncertainty-rank">cf.</tp:taxon-name-part> <tp:taxon-name-part taxon-name-part-type="species">alexandrae</tp:taxon-name-part></tp:taxon-name> until adult material is examined.</p></tp:treatment-sec><ref-list><ref id="B12"><mixed-citation xmlns:xlink="http://www.w3.org/1999/xlink" xlink:type="simple"><person-group><name name-style="western"><surname>Ávila</surname><given-names>SP</given-names></name><name name-style="western"><surname>Azevedo</surname><given-names>JMN</given-names></name><name name-style="western"><surname>Gonçalves</surname><given-names>JM</given-names></name><name name-style="western"><surname>Fontes</surname><given-names>J</given-names></name><name name-style="western"><surname>Cardigos</surname><given-names>F</given-names></name></person-group> (<year>1998</year>) <article-title>Checklist of the shallow-water marine molluscs of the Azores: 1 – Pico, Faial, Flores and Corvo islands.</article-title><source>Açoreana</source><volume>8</volume>(<issue>4</issue>): <fpage>487</fpage>–<lpage>523</lpage>.</mixed-citation></ref><ref id="B13"><mixed-citation xmlns:xlink="http://www.w3.org/1999/xlink" xlink:type="simple"><person-group><name name-style="western"><surname>Ávila</surname><given-names>SP</given-names></name><name name-style="western"><surname>Azevedo</surname><given-names>JMN</given-names></name><name name-style="western"><surname>Gonçalves</surname><given-names>JM</given-names></name><name name-style="western"><surname>Fontes</surname><given-names>J</given-names></name><name name-style="western"><surname>Cardigos</surname><given-names>F</given-names></name></person-group> (<year>2000</year>) <article-title>Checklist of the shallow-water marine molluscs of the Azores: 2 – São Miguel island.</article-title><source>Açoreana</source><volume>9</volume>(<issue>2</issue>): <fpage>139</fpage>–<lpage>173</lpage>.</mixed-citation></ref><ref id="B29"><mixed-citation xmlns:xlink="http://www.w3.org/1999/xlink" xlink:type="simple"><person-group><name name-style="western"><surname>Costa</surname><given-names>AC</given-names></name><name name-style="western"><surname>Ávila</surname><given-names>SP</given-names></name></person-group> (<year>2001</year>) <article-title>Macrobenthic mollusc fauna inhabiting <italic><tp:taxon-name><tp:taxon-name-part taxon-name-part-type="genus">Halopteris</tp:taxon-name-part></tp:taxon-name></italic> spp. subtidal fronds in São Miguel island, Azores.</article-title><source>Scientia Marina</source><volume>65</volume>(<issue>2</issue>): <fpage>117</fpage>–<lpage>126</lpage>. doi: <ext-link ext-link-type="doi" xlink:href="10.3989/scimar.2001.65n2117" xlink:type="simple">10.3989/scimar.2001.65n2117</ext-link></mixed-citation></ref><ref id="B6"><mixed-citation xmlns:xlink="http://www.w3.org/1999/xlink" xlink:type="simple"><person-group><name name-style="western"><surname>Ávila</surname><given-names>SP</given-names></name></person-group> (<year>2003</year>) <article-title>The littoral molluscs (<tp:taxon-name><tp:taxon-name-part taxon-name-part-type="class">Gastropoda</tp:taxon-name-part></tp:taxon-name>, <tp:taxon-name><tp:taxon-name-part taxon-name-part-type="class">Bivalvia</tp:taxon-name-part></tp:taxon-name> and <tp:taxon-name><tp:taxon-name-part taxon-name-part-type="class">Polyplacophora</tp:taxon-name-part></tp:taxon-name>) of São Vicente, Capelas (São Miguel Island, Azores): ecology and biological associations to algae.</article-title><source>Iberus</source><volume>21</volume>(<issue>1</issue>): <fpage>11</fpage>–<lpage>33</lpage>.</mixed-citation></ref><ref id="B56"><mixed-citation xmlns:xlink="http://www.w3.org/1999/xlink" xlink:type="simple"><person-group><name name-style="western"><surname>Segers</surname><given-names>W</given-names></name></person-group> (<year>2002</year>) <article-title>On some shallow–water marine molluscs of the Azores.</article-title><source>Gloria Maris</source><volume>41</volume>(<issue>4–5</issue>): <fpage>84</fpage>–<lpage>104</lpage>.</mixed-citation></ref><ref id="B17"><mixed-citation xmlns:xlink="http://www.w3.org/1999/xlink" xlink:type="simple"><person-group><name name-style="western"><surname>Ávila</surname><given-names>SP</given-names></name><name name-style="western"><surname>Goud</surname><given-names>J</given-names></name><name name-style="western"><surname>Martins</surname><given-names>AMF</given-names></name></person-group> (<year>2012</year>) <article-title>Patterns of diversity of the <tp:taxon-name><tp:taxon-name-part taxon-name-part-type="family">Rissoidae</tp:taxon-name-part></tp:taxon-name> (<tp:taxon-name><tp:taxon-name-part taxon-name-part-type="phylum">Mollusca</tp:taxon-name-part></tp:taxon-name>: <tp:taxon-name><tp:taxon-name-part taxon-name-part-type="class">Gastropoda</tp:taxon-name-part></tp:taxon-name>) in the Atlantic and the Mediterranean Region.</article-title><source>The Scientific World Journal</source><volume>2012</volume>: <elocation-id>164890</elocation-id>. doi: <ext-link ext-link-type="doi" xlink:href="10.1100/2012/164890" xlink:type="simple">10.1100/2012/164890</ext-link></mixed-citation></ref><ref id="B21"><mixed-citation xmlns:xlink="http://www.w3.org/1999/xlink" xlink:type="simple"><person-group><name name-style="western"><surname>Ávila</surname><given-names>SP</given-names></name><name name-style="western"><surname>Madeira</surname><given-names>P</given-names></name><name name-style="western"><surname>Zazo</surname><given-names>C</given-names></name><name name-style="western"><surname>Kroh</surname><given-names>A</given-names></name><name name-style="western"><surname>Kirby</surname><given-names>M</given-names></name><name name-style="western"><surname>Silva</surname><given-names>CM</given-names></name><name name-style="western"><surname>Cachão</surname><given-names>M</given-names></name><name name-style="western"><surname>Martins</surname><given-names>AMF</given-names></name></person-group> (<year>2009a</year>) <article-title>Palaeocology of the Pleistocene (MIS 5.5) outcrops of Santa Maria Island (Azores) in a complex oceanic tectonic setting.</article-title><source>Palaeogeography, Palaeoclimatology, Palaeoecology</source><volume>274</volume>: <fpage>18</fpage>–<lpage>31</lpage>. doi: <ext-link ext-link-type="doi" xlink:href="10.1016/j.palaeo.2008.12.014" xlink:type="simple">10.1016/j.palaeo.2008.12.014</ext-link></mixed-citation></ref></ref-list></tp:taxon-treatment>
