# Supplementary material for: New species of Rissoidae (Mollusca, Gastropoda) from the Archipelago of the Azores (northeast Atlantic) with an updated regional checklist for the family
Source: Zookeys. 2015 Feb 2;(480):1–19. doi: 10.3897/zookeys.480.8599 (PMC4319105; doi:10.3897/zookeys.480.8599)
Supplement: XML Treatment for Setia ermelindoi [file zookeys.480.8599-treatment3.xml]

<!DOCTYPE tp:taxon-treatment
  PUBLIC "-//TaxonX//DTD Taxonomic Treatment Publishing DTD v0 20100105//EN" "tax-treatment-NSO.dtd">
<tp:taxon-treatment xmlns:tp="http://www.plazi.org/taxpub"><tp:treatment-meta><kwd-group><label>Taxon classification</label><kwd><named-content content-type="kingdom">Animalia</named-content></kwd><kwd><named-content content-type="order">Littorinimorpha</named-content></kwd><kwd><named-content content-type="family">Rissoidae</named-content></kwd></kwd-group><mixed-citation publication-type="journal"><person-group><name><surname>Cordeiro</surname><given-names>Ricardo</given-names></name><name><surname>Ávila</surname><given-names>Sérgio P.</given-names></name></person-group><article-title>New species of <tp:taxon-name><tp:taxon-name-part taxon-name-part-type="family">Rissoidae</tp:taxon-name-part></tp:taxon-name> (<tp:taxon-name><tp:taxon-name-part taxon-name-part-type="phylum">Mollusca</tp:taxon-name-part></tp:taxon-name>, <tp:taxon-name><tp:taxon-name-part taxon-name-part-type="class">Gastropoda</tp:taxon-name-part></tp:taxon-name>) from the Archipelago of the Azores (northeast Atlantic) with an updated regional checklist for the family</article-title><source>Zookeys</source><day>2</day><month>2</month><year>2015</year><volume>2015</volume><issue>480</issue><fpage>1</fpage><lpage>19</lpage><pub-id pub-id-type="doi">10.3897/zookeys.480.8599</pub-id></mixed-citation></tp:treatment-meta><tp:nomenclature><tp:taxon-name>
                            <tp:taxon-name-part taxon-name-part-type="genus">Setia</tp:taxon-name-part>
                            <tp:taxon-name-part taxon-name-part-type="species">ermelindoi</tp:taxon-name-part>
                            <object-id xmlns:xlink="http://www.w3.org/1999/xlink" content-type="zoobank" xlink:type="simple">http://zoobank.org/E6DF8087-FD10-4A01-8324-8A24E56C00C3</object-id>
                        </tp:taxon-name><tp:taxon-authority>Ávila &amp; Cordeiro</tp:taxon-authority><tp:taxon-status xmlns:xlink="http://www.w3.org/1999/xlink" xlink:type="simple">sp. n.</tp:taxon-status><xref ref-type="fig" rid="F2">Figure 2</xref><!--PageBreak--><!--PageBreak--><tp:nomenclature-citation-list><tp:nomenclature-citation><tp:taxon-name><tp:taxon-name-part taxon-name-part-type="genus">Setia</tp:taxon-name-part> <tp:taxon-name-part taxon-name-part-type="uncertainty-rank">cf.</tp:taxon-name-part> <tp:taxon-name-part taxon-name-part-type="species">lacourti</tp:taxon-name-part></tp:taxon-name><comment> (Verduin, 1984): <xref ref-type="bibr" rid="B56">Segers (2002</xref>: 89).</comment></tp:nomenclature-citation></tp:nomenclature-citation-list></tp:nomenclature><tp:treatment-sec sec-type="Type material"><title>Type material.</title><p>Holotype, DBUA 1058 (sh., 1.07 × 0.76 mm), São Miguel Island (Caloura, 5–15 m depth, 21/05/1999); paratype 1, DBUA 1079 (spc., 1.08 × 0.80 mm), Pico <!--PageBreak-->Island (Lajes do Pico, 1–2 m depth, 24/06/1991); paratype 2, DBUA 1080 (spc., 0.74 × 0.59 mm); paratype 3, DBUA 1081 (spc., 0.92 × 0.76 mm), Pico Island (Lajes do Pico, intertidal, 24/06/1991); paratype 4, DBUA 1082 (spc., 0.94 × 0.70 mm), Flores Island (Santa Cruz, intertidal, 09/07/1989); paratype 5, DBUA 1083 (spc., 0.79 × 0.63 mm); paratype 6, DBUA 1084 (spc., 0.94 × 0.66 mm); paratype 7, DBUA 1085 (spc., 0.78 × 0.62 mm), Flores Island (Santa Cruz, intertidal, 08/08/2010).</p></tp:treatment-sec><tp:treatment-sec sec-type="Type locality"><title>Type locality.</title><p>Caloura, São Miguel Island, Azores.</p></tp:treatment-sec><tp:treatment-sec sec-type="Additional material examined"><title>Additional material examined.</title><p>Pico Island: DBUA 467 (Lajes do Pico, intertidal, 1 sh., 07/1989). São Miguel Island: DBUA 137 (Ilhéu de Vila Franca do Campo, intertidal, 2 spc., 07/1988); DBUA 689 (São Vicente, 22 m depth, 1 sh., 15/07/1996); DBUA 899 (Faial da Terra, 8.3 m depth, 2 spc., 10/10/1996); DBUA 957 (Pesqueiro, 5.6 m depth, 1 spc., 19/07/1997).</p></tp:treatment-sec><tp:treatment-sec sec-type="Etymology"><title>Etymology.</title><p>Named after Ermelindo Ávila, a writer and historian from Pico Island.</p></tp:treatment-sec><tp:treatment-sec sec-type="Description"><title>Description.</title><p>Shell minute, translucent, globose, up to 1.1 × 0.8 mm (Fig. <xref ref-type="fig" rid="F2">2A</xref>). Protoconch paucispiral, whorls 1.25, diameter 225–235 µm, smooth, with no visible sculpture, except for a few faintly developed axial growth lines, separated from the teleoconch by a clearly visible line (Fig. <xref ref-type="fig" rid="F1">1G and H</xref>). Teleoconch with 1.75 to 2 inflated, rounded, strongly convex whorls sculptured by faint axial lines (no spiral sculpture present); whorls with regular contour and conspicuous increase in width (Fig. <xref ref-type="fig" rid="F2">2B–E</xref>). Spire short. Suture deep, constricted (Fig. <xref ref-type="fig" rid="F2">2B–E</xref>). Last whorl very large, globose, 75–80% of shell length (Fig. <xref ref-type="fig" rid="F2">2B–E</xref>). Base large, rounded. Aperture oval and oblique with faint posterior angulation (Fig. <xref ref-type="fig" rid="F2">2B–E</xref>). Parietal region moderately thickened, rather straight to very slightly convex (Fig. <xref ref-type="fig" rid="F2">2B–E</xref>). Outer lip thin, smooth inner surface (Fig. <xref ref-type="fig" rid="F2">2B–D</xref>). Inner lip thin, slightly reflected over umbilicus (Fig. <xref ref-type="fig" rid="F2">2B–E</xref>). Umbilicus a moderately enlarged fissure (Fig. <xref ref-type="fig" rid="F2">2B–E</xref>). One axial threads always present and running abapically nearby the umbilicus (Fig. <xref ref-type="fig" rid="F2">2D</xref>). Animal black (Fig. <xref ref-type="fig" rid="F2">2A</xref>). Foot whitish. Operculum simple, thin, nucleus eccentric, translucent (Fig. <xref ref-type="fig" rid="F2">2E and F</xref>).</p><fig id="F2" position="float" orientation="portrait"><label>Figure 2.</label><caption><p><italic><tp:taxon-name><tp:taxon-name-part taxon-name-part-type="genus">Setia</tp:taxon-name-part> <tp:taxon-name-part taxon-name-part-type="species">ermelindoi</tp:taxon-name-part></tp:taxon-name></italic> sp. n. <bold>A</bold> Holotype (1.07 × 0.76 mm), DBUA 1058 <bold>B</bold> Paratype 2 (0.74 × 0.59 mm), DBUA 1080 (shell) <bold>C</bold> Paratype 5 (0.79 × 0.63 mm), DBUA 1083 (shell) <bold>D</bold> Paratype 1 (1.08 × 0.80 mm), DBUA 1079 (shell) <bold>E</bold> Paratype 6 (0.94 × 0.66 mm), DBUA 1084 (shell) <bold>F</bold> Paratype 6, DBUA 1084 (operculum) <bold>G</bold> Paratype 7, DBUA 1085 (apical view) <bold>H</bold> Paratype 7, DBUA 1085 (protoconch).</p></caption><graphic xmlns:xlink="http://www.w3.org/1999/xlink" xlink:href="zookeys-480-001-g002.jpg" position="float" orientation="portrait" xlink:type="simple" id="oo_37834.jpg"/></fig></tp:treatment-sec><tp:treatment-sec sec-type="Habitat"><title>Habitat.</title><p>On rocky shores covered by algae, from the intertidal down to 25 m depth.</p></tp:treatment-sec><tp:treatment-sec sec-type="Geographical distribution"><title>Geographical distribution.</title><p>Flores, Pico and São Miguel Islands. Probably endemic to the Azores.</p></tp:treatment-sec><tp:treatment-sec sec-type="Remarks"><title>Remarks.</title><p>This species differs from most of the known <italic><tp:taxon-name><tp:taxon-name-part taxon-name-part-type="genus">Setia</tp:taxon-name-part></tp:taxon-name></italic> species by its globose shell. <italic><tp:taxon-name><tp:taxon-name-part taxon-name-part-type="genus">Setia</tp:taxon-name-part> <tp:taxon-name-part taxon-name-part-type="species">lacourti</tp:taxon-name-part></tp:taxon-name></italic> (Verduin, 1984) and <italic><tp:taxon-name><tp:taxon-name-part taxon-name-part-type="genus">Setia</tp:taxon-name-part> <tp:taxon-name-part taxon-name-part-type="species">valvatoides</tp:taxon-name-part></tp:taxon-name></italic> (Milaschewitsch, 1909) also have globose shells, but <italic><tp:taxon-name><tp:taxon-name-part taxon-name-part-type="genus">Setia</tp:taxon-name-part> <tp:taxon-name-part taxon-name-part-type="species">ermelindoi</tp:taxon-name-part></tp:taxon-name></italic> sp. n. is easily separated from these species by the aperture shape, which is oval in <italic><tp:taxon-name><tp:taxon-name-part taxon-name-part-type="genus">Setia</tp:taxon-name-part> <tp:taxon-name-part taxon-name-part-type="species">ermelindoi</tp:taxon-name-part></tp:taxon-name></italic> sp. n. and rounded in <italic><tp:taxon-name><tp:taxon-name-part taxon-name-part-type="genus">Setia</tp:taxon-name-part> <tp:taxon-name-part taxon-name-part-type="species">lacourti</tp:taxon-name-part></tp:taxon-name></italic> and <italic><tp:taxon-name><tp:taxon-name-part taxon-name-part-type="genus">Setia</tp:taxon-name-part> <tp:taxon-name-part taxon-name-part-type="species">valvatoides</tp:taxon-name-part></tp:taxon-name></italic>. <italic><tp:taxon-name><tp:taxon-name-part taxon-name-part-type="genus">Setia</tp:taxon-name-part> <tp:taxon-name-part taxon-name-part-type="species">ermelindoi</tp:taxon-name-part></tp:taxon-name></italic> sp. n. is also distinguished by the axial thread running abapically near the umbilicus. The shell shape of <italic><tp:taxon-name><tp:taxon-name-part taxon-name-part-type="genus">Setia</tp:taxon-name-part> <tp:taxon-name-part taxon-name-part-type="species">ermelindoi</tp:taxon-name-part></tp:taxon-name></italic> sp. n. resembles that of some <italic><tp:taxon-name><tp:taxon-name-part taxon-name-part-type="genus">Rissoella</tp:taxon-name-part></tp:taxon-name></italic> species (e.g., <italic><tp:taxon-name><tp:taxon-name-part taxon-name-part-type="genus">Rissoella</tp:taxon-name-part> <tp:taxon-name-part taxon-name-part-type="species">contrerasi</tp:taxon-name-part></tp:taxon-name></italic> Rolán &amp; Hernández, 2004 and <italic><tp:taxon-name><tp:taxon-name-part taxon-name-part-type="genus">Rissoella</tp:taxon-name-part> <tp:taxon-name-part taxon-name-part-type="species">inflata</tp:taxon-name-part></tp:taxon-name></italic> (Monterosato, 1880)). However, the animal lacks the typical two pairs of head tentacles found in all <italic><tp:taxon-name><tp:taxon-name-part taxon-name-part-type="genus">Rissoella</tp:taxon-name-part></tp:taxon-name></italic>; instead, it has only one pair typical of <tp:taxon-name><tp:taxon-name-part taxon-name-part-type="family">Rissoidae</tp:taxon-name-part></tp:taxon-name>. Moreover, <italic><tp:taxon-name><tp:taxon-name-part taxon-name-part-type="genus">Setia</tp:taxon-name-part> <tp:taxon-name-part taxon-name-part-type="species">ermelindoi</tp:taxon-name-part></tp:taxon-name></italic> sp. n. does not have the pigmented hypobranchial gland (observable through the transparent shell) of several <italic><tp:taxon-name><tp:taxon-name-part taxon-name-part-type="genus">Rissoella</tp:taxon-name-part></tp:taxon-name></italic> (a species-diagnostic character, cf. <xref ref-type="bibr" rid="B52">Rolán and Hernández 2003</xref>; e.g., <italic><tp:taxon-name><tp:taxon-name-part taxon-name-part-type="genus">Rissoella</tp:taxon-name-part> <tp:taxon-name-part taxon-name-part-type="species">contrerasi</tp:taxon-name-part></tp:taxon-name></italic>, <italic><tp:taxon-name><tp:taxon-name-part taxon-name-part-type="genus">Rissoella</tp:taxon-name-part> <tp:taxon-name-part taxon-name-part-type="species">luteonigra</tp:taxon-name-part></tp:taxon-name></italic> Rolán &amp; Rubio, 2001, <italic><tp:taxon-name><tp:taxon-name-part taxon-name-part-type="genus">Rissoella</tp:taxon-name-part> <tp:taxon-name-part taxon-name-part-type="species">trigoi</tp:taxon-name-part></tp:taxon-name></italic> Rolán &amp; Hernández, 2004, <italic><tp:taxon-name><tp:taxon-name-part taxon-name-part-type="genus">Rissoella</tp:taxon-name-part> <tp:taxon-name-part taxon-name-part-type="species">caribaea</tp:taxon-name-part></tp:taxon-name></italic> Rehder, 1943, and <italic><tp:taxon-name><tp:taxon-name-part taxon-name-part-type="genus">Rissoella</tp:taxon-name-part> <tp:taxon-name-part taxon-name-part-type="species">ornata</tp:taxon-name-part></tp:taxon-name></italic> Simone, 1995).</p><!--PageBreak--><!--PageBreak--></tp:treatment-sec><tp:treatment-sec><!--Section generated to contain objects referenced in tp:taxon-treatment.--><fig id="F1" position="float" orientation="portrait"><label>Figure 1.</label><caption><p><italic><tp:taxon-name><tp:taxon-name-part taxon-name-part-type="genus">Setia</tp:taxon-name-part> <tp:taxon-name-part taxon-name-part-type="species">alexandrae</tp:taxon-name-part></tp:taxon-name></italic> sp. n. <bold>A</bold> Holotype (1.17 × 0.70 mm), DBUA 1051 (shell) <bold>B</bold> Paratype 3 (1.08 × 0.66 mm), DBUA 1072 (shell) <bold>C</bold> Paratype 9 (1.10 × 0.65 mm), DBUA 1078 (shell) <bold>D</bold> Paratype 8, DBUA 1077 (shell, apical view) <bold>E</bold> Paratype 2, DBUA 1071 (protoconch).</p></caption><graphic xmlns:xlink="http://www.w3.org/1999/xlink" xlink:href="zookeys-480-001-g001.jpg" position="float" orientation="portrait" xlink:type="simple" id="oo_37833.jpg"/></fig></tp:treatment-sec><ref-list><ref id="B56"><mixed-citation xmlns:xlink="http://www.w3.org/1999/xlink" xlink:type="simple"><person-group><name name-style="western"><surname>Segers</surname><given-names>W</given-names></name></person-group> (<year>2002</year>) <article-title>On some shallow–water marine molluscs of the Azores.</article-title><source>Gloria Maris</source><volume>41</volume>(<issue>4–5</issue>): <fpage>84</fpage>–<lpage>104</lpage>.</mixed-citation></ref><ref id="B52"><mixed-citation xmlns:xlink="http://www.w3.org/1999/xlink" xlink:type="simple"><person-group><name name-style="western"><surname>Rolán</surname><given-names>E</given-names></name><name name-style="western"><surname>Hernández</surname><given-names>JM</given-names></name></person-group> (<year>2003</year>) <article-title>Dos nuevas especies de <italic><tp:taxon-name><tp:taxon-name-part taxon-name-part-type="genus">Rissoella</tp:taxon-name-part></tp:taxon-name></italic> (<tp:taxon-name><tp:taxon-name-part taxon-name-part-type="phylum">Mollusca</tp:taxon-name-part></tp:taxon-name>: <tp:taxon-name><tp:taxon-name-part taxon-name-part-type="family">Rissoellidae</tp:taxon-name-part></tp:taxon-name>) de las Islas Canarias y Senegal.</article-title><source>Revista de la Academia Canaria de Ciencias</source><volume>15</volume>(<issue>3–4</issue>): <fpage>229</fpage>–<lpage>235</lpage></mixed-citation></ref></ref-list></tp:taxon-treatment>
