# Supplementary material for: New species of Rissoidae (Mollusca, Gastropoda) from the Archipelago of the Azores (northeast Atlantic) with an updated regional checklist for the family
Source: Zookeys. 2015 Feb 2;(480):1–19. doi: 10.3897/zookeys.480.8599 (PMC4319105; doi:10.3897/zookeys.480.8599)
Supplement: XML Treatment for Setia netoae [file zookeys.480.8599-treatment4.xml]

<!DOCTYPE tp:taxon-treatment
  PUBLIC "-//TaxonX//DTD Taxonomic Treatment Publishing DTD v0 20100105//EN" "tax-treatment-NSO.dtd">
<tp:taxon-treatment xmlns:tp="http://www.plazi.org/taxpub"><tp:treatment-meta><kwd-group><label>Taxon classification</label><kwd><named-content content-type="kingdom">Animalia</named-content></kwd><kwd><named-content content-type="order">Littorinimorpha</named-content></kwd><kwd><named-content content-type="family">Rissoidae</named-content></kwd></kwd-group><mixed-citation publication-type="journal"><person-group><name><surname>Cordeiro</surname><given-names>Ricardo</given-names></name><name><surname>Ávila</surname><given-names>Sérgio P.</given-names></name></person-group><article-title>New species of <tp:taxon-name><tp:taxon-name-part taxon-name-part-type="family">Rissoidae</tp:taxon-name-part></tp:taxon-name> (<tp:taxon-name><tp:taxon-name-part taxon-name-part-type="phylum">Mollusca</tp:taxon-name-part></tp:taxon-name>, <tp:taxon-name><tp:taxon-name-part taxon-name-part-type="class">Gastropoda</tp:taxon-name-part></tp:taxon-name>) from the Archipelago of the Azores (northeast Atlantic) with an updated regional checklist for the family</article-title><source>Zookeys</source><day>2</day><month>2</month><year>2015</year><volume>2015</volume><issue>480</issue><fpage>1</fpage><lpage>19</lpage><pub-id pub-id-type="doi">10.3897/zookeys.480.8599</pub-id></mixed-citation></tp:treatment-meta><tp:nomenclature><tp:taxon-name>
                            <tp:taxon-name-part taxon-name-part-type="genus">Setia</tp:taxon-name-part>
                            <tp:taxon-name-part taxon-name-part-type="species">netoae</tp:taxon-name-part>
                            <object-id xmlns:xlink="http://www.w3.org/1999/xlink" content-type="zoobank" xlink:type="simple">http://zoobank.org/CFE8729E-CB9E-466B-A352-42E806D18A73</object-id>
                        </tp:taxon-name><tp:taxon-authority>Ávila &amp; Cordeiro</tp:taxon-authority><tp:taxon-status xmlns:xlink="http://www.w3.org/1999/xlink" xlink:type="simple">sp. n.</tp:taxon-status><xref ref-type="fig" rid="F3">Figure 3</xref></tp:nomenclature><tp:treatment-sec sec-type="Type material"><title>Type material.</title><p>Holotype, DBUA 745 (1 spc., 1.57 × 0.90 mm); paratype 1, DBUA 1086 (1 spc., 1.55 × 0.89 mm), São Miguel Island (Baía de Rosto do Cão, low intertidal, 07/1990); paratype 2, DBUA 1087 (1 spc., 1.15 × 0.70 mm); paratype 3, DBUA 1088 (1 spc., 1.17 × 0.71 mm), São Miguel Island (Baía de Belém, São Roque, 8.6 m depth, 04/07/1990); paratype 4, DBUA 1089 (spc., 1.26 × 0.74 mm); paratype 5, DBUA 1090 (spc., 1.12 × 0.68 mm), paratype 6, DBUA 1091 (spc., 1.36 × 0.79 mm), Graciosa Island (Baía da Folga, 8 m depth, 10/06/1988); paratype 7, DBUA 264 (1 sh., 2.09 × 1.07 mm), Flores Island (Lajes das Flores, 6–10 m depth, 27/10/1990).</p></tp:treatment-sec><tp:treatment-sec sec-type="Type locality"><title>Type locality.</title><p>Baía de Rosto do Cão, São Miguel Island, Azores.</p></tp:treatment-sec><tp:treatment-sec sec-type="Etymology"><title>Etymology.</title><p>Named after Ana Neto, an Azorean marine phycologist from the University of the Azores.</p></tp:treatment-sec><tp:treatment-sec sec-type="Description"><title>Description.</title><p>Shell minute, cream to translucent in colour, oval-high conical, up to 2.1 × 1.1 mm (Fig. <xref ref-type="fig" rid="F3">3A–D and F</xref>). Protoconch dome-shaped (typical of the genus), smooth, whorls 1.25, diameter 250 µm, separated from the teleoconch by a clearly visible line (Fig. <xref ref-type="fig" rid="F3">3G</xref>). Teleoconch with 3.5 to 4 inflated, rounded, strongly convex whorls sculptured with weak axial growth lines; whorls with regular contour and conspicuous increase in width (Fig. <xref ref-type="fig" rid="F3">3A–F</xref>). Spire moderately high. Suture deep, constricted (Fig. <xref ref-type="fig" rid="F3">3E</xref>). Last whorl large, globose, 60% of shell length (Fig. <xref ref-type="fig" rid="F3">3A–F</xref>). Base large, rounded (Fig. <xref ref-type="fig" rid="F3">3E</xref>). Aperture oval, oblique with continuous and simple peristome (smooth within), and posterior angulation (Fig. <xref ref-type="fig" rid="F3">3E</xref>). Parietal region thin, rather straight (Fig. <xref ref-type="fig" rid="F3">3E</xref>). Outer and inner lip with a thin edge (not thickened) (Fig. <xref ref-type="fig" rid="F3">3E</xref>). Umbilicus a very narrow fissure (Fig. <xref ref-type="fig" rid="F3">3E</xref>). Animal bright-yellow, with very distinctive single dark-brown patch to inner side of head, readily visible at transparency (Fig. <xref ref-type="fig" rid="F3">3A–C and F</xref>). Operculum simple, thin, nucleus eccentric, yellowish at transparency (Fig. <xref ref-type="fig" rid="F3">3A, B and F</xref>).</p><fig id="F3" position="float" orientation="portrait"><label>Figure 3.</label><caption><p><italic><tp:taxon-name><tp:taxon-name-part taxon-name-part-type="genus">Setia</tp:taxon-name-part> <tp:taxon-name-part taxon-name-part-type="species">netoae</tp:taxon-name-part></tp:taxon-name></italic> sp. n. <bold>A</bold> Holotype (1.57 × 0.90 mm mm), DBUA 745 (shell) <bold>B</bold> Paratype 6 (1.36 × 0.79 mm mm), DBUA 1091 (shell) <bold>C</bold> Paratype 6, DBUA 1091 (shell, lateral view) <bold>D</bold> Paratype 7 (2.09 × 1.07 mm), DBUA 264 (shell) <bold>E</bold> Paratype 1 (1.55 × 0.89 mm), DBUA 1086 (shell) <bold>F</bold> Paratype 5 (1.12 × 0.68 mm), DBUA 1090 (shell) <bold>G</bold> Paratype 1, DBUA 1086 (protoconch, apical view).</p></caption><graphic xmlns:xlink="http://www.w3.org/1999/xlink" xlink:href="zookeys-480-001-g003.jpg" position="float" orientation="portrait" xlink:type="simple" id="oo_37835.jpg"/></fig></tp:treatment-sec><tp:treatment-sec sec-type="Habitat"><title>Habitat.</title><p>On rocky shores covered by algae, from the intertidal down to 10 m depth.</p></tp:treatment-sec><tp:treatment-sec sec-type="Geographical distribution"><title>Geographical distribution.</title><p>Flores, Graciosa and São Miguel Islands. Probably endemic to the Azores.</p></tp:treatment-sec><tp:treatment-sec sec-type="Remarks"><title>Remarks.</title><p>This species appears to be uncommon on the Azorean shores. It differs from <italic><tp:taxon-name><tp:taxon-name-part taxon-name-part-type="genus">Setia</tp:taxon-name-part> <tp:taxon-name-part taxon-name-part-type="species">subvaricosa</tp:taxon-name-part></tp:taxon-name></italic> by lacking the vertical reddish flames on the shell that characterizes this species. It further differs from <italic><tp:taxon-name><tp:taxon-name-part taxon-name-part-type="genus">Setia</tp:taxon-name-part> <tp:taxon-name-part taxon-name-part-type="species">subvaricosa</tp:taxon-name-part></tp:taxon-name></italic> by the thinner outer lip of the aperture and by the absence of spiral threads on the protoconch. <italic><tp:taxon-name><tp:taxon-name-part taxon-name-part-type="genus">Setia</tp:taxon-name-part> <tp:taxon-name-part taxon-name-part-type="species">netoae</tp:taxon-name-part></tp:taxon-name></italic> sp. n. differs from <italic><tp:taxon-name><tp:taxon-name-part taxon-name-part-type="genus">Setia</tp:taxon-name-part> <tp:taxon-name-part taxon-name-part-type="species">alexandrae</tp:taxon-name-part></tp:taxon-name></italic> sp. n. in having a more slender shell, 4 instead of 3 whorls on the teleoconch, by the distinctive colour pattern of the animal, and by the proportions of the last whorl/total length of the shell, which are 60% versus 70–75%, respectively. <italic><tp:taxon-name><tp:taxon-name-part taxon-name-part-type="genus">Setia</tp:taxon-name-part> <tp:taxon-name-part taxon-name-part-type="species">netoae</tp:taxon-name-part></tp:taxon-name></italic> sp. n. differs from other Atlantic congeners (cf. <xref ref-type="bibr" rid="B17">Ávila et al. 2012</xref>; and present study) by lacking the usual colourful patterns, such as wavy flames, blotches and lines, observed in the shells of this genus. It also has a more elongate shell than most of the known <italic><tp:taxon-name><tp:taxon-name-part taxon-name-part-type="genus">Setia</tp:taxon-name-part></tp:taxon-name></italic>. The shell resembles that of similar sized <italic><tp:taxon-name><tp:taxon-name-part taxon-name-part-type="genus">Setia</tp:taxon-name-part> <tp:taxon-name-part taxon-name-part-type="species">antipolitana</tp:taxon-name-part></tp:taxon-name></italic> (van der Linden &amp; Wagner, 1987), but the latter has vertical lines interrupted medially that are not present in <italic><tp:taxon-name><tp:taxon-name-part taxon-name-part-type="genus">Setia</tp:taxon-name-part> <tp:taxon-name-part taxon-name-part-type="species">netoae</tp:taxon-name-part></tp:taxon-name></italic> sp. n.</p></tp:treatment-sec><ref-list><ref id="B17"><mixed-citation xmlns:xlink="http://www.w3.org/1999/xlink" xlink:type="simple"><person-group><name name-style="western"><surname>Ávila</surname><given-names>SP</given-names></name><name name-style="western"><surname>Goud</surname><given-names>J</given-names></name><name name-style="western"><surname>Martins</surname><given-names>AMF</given-names></name></person-group> (<year>2012</year>) <article-title>Patterns of diversity of the <tp:taxon-name><tp:taxon-name-part taxon-name-part-type="family">Rissoidae</tp:taxon-name-part></tp:taxon-name> (<tp:taxon-name><tp:taxon-name-part taxon-name-part-type="phylum">Mollusca</tp:taxon-name-part></tp:taxon-name>: <tp:taxon-name><tp:taxon-name-part taxon-name-part-type="class">Gastropoda</tp:taxon-name-part></tp:taxon-name>) in the Atlantic and the Mediterranean Region.</article-title><source>The Scientific World Journal</source><volume>2012</volume>: <elocation-id>164890</elocation-id>. doi: <ext-link ext-link-type="doi" xlink:href="10.1100/2012/164890" xlink:type="simple">10.1100/2012/164890</ext-link></mixed-citation></ref></ref-list></tp:taxon-treatment>
