# Supplementary material for: New species of Rissoidae (Mollusca, Gastropoda) from the Archipelago of the Azores (northeast Atlantic) with an updated regional checklist for the family
Source: Zookeys. 2015 Feb 2;(480):1–19. doi: 10.3897/zookeys.480.8599 (PMC4319105; doi:10.3897/zookeys.480.8599)
Supplement: XML Treatment for Manzonia [file zookeys.480.8599-treatment5.xml]

<!DOCTYPE tp:taxon-treatment
  PUBLIC "-//TaxonX//DTD Taxonomic Treatment Publishing DTD v0 20100105//EN" "tax-treatment-NSO.dtd">
<tp:taxon-treatment xmlns:tp="http://www.plazi.org/taxpub"><tp:treatment-meta><kwd-group><label>Taxon classification</label><kwd><named-content content-type="kingdom">Animalia</named-content></kwd><kwd><named-content content-type="order">Littorinimorpha</named-content></kwd><kwd><named-content content-type="family">Rissoidae</named-content></kwd></kwd-group><mixed-citation publication-type="journal"><person-group><name><surname>Cordeiro</surname><given-names>Ricardo</given-names></name><name><surname>Ávila</surname><given-names>Sérgio P.</given-names></name></person-group><article-title>New species of <tp:taxon-name><tp:taxon-name-part taxon-name-part-type="family">Rissoidae</tp:taxon-name-part></tp:taxon-name> (<tp:taxon-name><tp:taxon-name-part taxon-name-part-type="phylum">Mollusca</tp:taxon-name-part></tp:taxon-name>, <tp:taxon-name><tp:taxon-name-part taxon-name-part-type="class">Gastropoda</tp:taxon-name-part></tp:taxon-name>) from the Archipelago of the Azores (northeast Atlantic) with an updated regional checklist for the family</article-title><source>Zookeys</source><day>2</day><month>2</month><year>2015</year><volume>2015</volume><issue>480</issue><fpage>1</fpage><lpage>19</lpage><pub-id pub-id-type="doi">10.3897/zookeys.480.8599</pub-id></mixed-citation></tp:treatment-meta><tp:nomenclature><label>Genus</label><tp:taxon-name>
                            <tp:taxon-name-part taxon-name-part-type="genus">Manzonia</tp:taxon-name-part>
                        </tp:taxon-name><tp:taxon-authority>Brusina, 1870</tp:taxon-authority></tp:nomenclature><tp:treatment-sec sec-type="Type species"><title>Type species.</title><p><italic><tp:taxon-name><tp:taxon-name-part taxon-name-part-type="genus">Turbo</tp:taxon-name-part> <tp:taxon-name-part taxon-name-part-type="species">costatus</tp:taxon-name-part></tp:taxon-name></italic> J. Adams, 1798, by original designation (=<italic><tp:taxon-name><tp:taxon-name-part taxon-name-part-type="genus">Turbo</tp:taxon-name-part> <tp:taxon-name-part taxon-name-part-type="species">crassus</tp:taxon-name-part></tp:taxon-name></italic> Kanmacher, 1798; non <italic><tp:taxon-name><tp:taxon-name-part taxon-name-part-type="genus">Turbo</tp:taxon-name-part> <tp:taxon-name-part taxon-name-part-type="species">costatus</tp:taxon-name-part></tp:taxon-name></italic> von Salis Marschlins, 1793).</p></tp:treatment-sec></tp:taxon-treatment>
