# Supplementary material for: New species of Rissoidae (Mollusca, Gastropoda) from the Archipelago of the Azores (northeast Atlantic) with an updated regional checklist for the family
Source: Zookeys. 2015 Feb 2;(480):1–19. doi: 10.3897/zookeys.480.8599 (PMC4319105; doi:10.3897/zookeys.480.8599)
Supplement: XML Treatment for Manzonia martinsi [file zookeys.480.8599-treatment6.xml]

<!DOCTYPE tp:taxon-treatment
  PUBLIC "-//TaxonX//DTD Taxonomic Treatment Publishing DTD v0 20100105//EN" "tax-treatment-NSO.dtd">
<tp:taxon-treatment xmlns:tp="http://www.plazi.org/taxpub"><tp:treatment-meta><kwd-group><label>Taxon classification</label><kwd><named-content content-type="kingdom">Animalia</named-content></kwd><kwd><named-content content-type="order">Littorinimorpha</named-content></kwd><kwd><named-content content-type="family">Rissoidae</named-content></kwd></kwd-group><mixed-citation publication-type="journal"><person-group><name><surname>Cordeiro</surname><given-names>Ricardo</given-names></name><name><surname>Ávila</surname><given-names>Sérgio P.</given-names></name></person-group><article-title>New species of <tp:taxon-name><tp:taxon-name-part taxon-name-part-type="family">Rissoidae</tp:taxon-name-part></tp:taxon-name> (<tp:taxon-name><tp:taxon-name-part taxon-name-part-type="phylum">Mollusca</tp:taxon-name-part></tp:taxon-name>, <tp:taxon-name><tp:taxon-name-part taxon-name-part-type="class">Gastropoda</tp:taxon-name-part></tp:taxon-name>) from the Archipelago of the Azores (northeast Atlantic) with an updated regional checklist for the family</article-title><source>Zookeys</source><day>2</day><month>2</month><year>2015</year><volume>2015</volume><issue>480</issue><fpage>1</fpage><lpage>19</lpage><pub-id pub-id-type="doi">10.3897/zookeys.480.8599</pub-id></mixed-citation></tp:treatment-meta><tp:nomenclature><tp:taxon-name>
                            <tp:taxon-name-part taxon-name-part-type="genus">Manzonia</tp:taxon-name-part>
                            <tp:taxon-name-part taxon-name-part-type="species">martinsi</tp:taxon-name-part>
                            <object-id xmlns:xlink="http://www.w3.org/1999/xlink" content-type="zoobank" xlink:type="simple">http://zoobank.org/78D90675-432F-455F-B042-35896D37CCD2</object-id>
                        </tp:taxon-name><tp:taxon-authority>Ávila &amp; Cordeiro</tp:taxon-authority><tp:taxon-status xmlns:xlink="http://www.w3.org/1999/xlink" xlink:type="simple">sp. n.</tp:taxon-status><xref ref-type="fig" rid="F4">Figure 4</xref><!--PageBreak--><!--PageBreak--></tp:nomenclature><tp:treatment-sec sec-type="Type material"><title>Type material.</title><p>Holotype, DBUA 788 (sh., 1.75 × 1.13 mm); paratype 1, DBUA 1092 (sh., 1.88 × 1.20 mm); paratype 2, DBUA 1093 (sh., 1.76 × 1.14 mm); paratype 3, DBUA 1094 (sh., 1.72 × 1.10 mm); paratype 4, DBUA 1095 (sh., 1.76 × 1.06 mm), São Miguel Island (São Vicente Ferreira, 4.7 m depth, 16/07/1997).</p></tp:treatment-sec><tp:treatment-sec sec-type="Type locality"><title>Type locality.</title><p>São Vicente Ferreira, São Miguel Island, Azores.</p></tp:treatment-sec><tp:treatment-sec sec-type="Etymology"><title>Etymology.</title><p>Named after António M. de Frias Martins, a malacologist from the University of the Azores.</p></tp:treatment-sec><tp:treatment-sec sec-type="Description"><title>Description.</title><p>Shell minute, white, oval-conical, up to 1.9 × 1.2 mm (Fig. <xref ref-type="fig" rid="F4">4A</xref>). Protoconch paucispiral, clearly demarcated convex whorls 1.25, diameter 340–365 µm; whorls with a pronounced keel adapically (Fig. <xref ref-type="fig" rid="F4">4I</xref>) and 5–6 faint spiral cords visible on surface between suture and keel (Fig. <xref ref-type="fig" rid="F4">4H and I</xref>). Teleoconch with 3 to 3.5 inflated, rounded, strongly convex whorls, angulated at a distance abapically from suture (Fig. <xref ref-type="fig" rid="F4">4B–F</xref>). Spire moderately high. Suture very deep, strongly constricted (Fig. <xref ref-type="fig" rid="F4">4B–F</xref>). Last whorl large, globose, 65% of shell length (Fig. <xref ref-type="fig" rid="F4">4B–D and F</xref>). Base large, rounded (Fig. <xref ref-type="fig" rid="F4">4B–D and F</xref>). Spiral sculpture consisting of flat cords (5–6 on first teleoconch whorl, 8–9 on penultimate whorl and 9–10 on body whorl) equal to two times broader than the interspaces ornamented with minute pits arranged in spiral lines (Fig. <xref ref-type="fig" rid="F4">4G</xref>); interspaces with 4 to 6 raised spiral striae (Fig. <xref ref-type="fig" rid="F4">4G</xref>). Abapical area of body whorl (base) with two strong spiral cords separated by broad spiral depression; third spiral cord located nearer the lip may be present (Fig. <xref ref-type="fig" rid="F4">4B and F</xref>). Axial sculpture consisting of 10–14 flexuous, opisthocline, moderately broad and strongly elevated ribs (body whorl), fading on base (about 7–8th spiral cord) (Fig. <xref ref-type="fig" rid="F4">4B, D and F</xref>). Intersection of axial and spiral sculptures raising small knobs (Fig. <xref ref-type="fig" rid="F4">4E</xref>). Aperture oval, strongly thickened, oblique with continuous peristome (Fig. <xref ref-type="fig" rid="F4">4B–D and F</xref>). Parietal region slightly convex (Fig. <xref ref-type="fig" rid="F4">4B–D and F</xref>). Outer lip with very thickened edge (smooth inside) (Fig. <xref ref-type="fig" rid="F4">4B–D and F</xref>). Inner lip moderately thickened and slightly concave (Fig. <xref ref-type="fig" rid="F4">4B–D and F</xref>). Umbilicus lacking (Fig. <xref ref-type="fig" rid="F4">4B–D and F</xref>).</p><fig id="F4" position="float" orientation="portrait"><label>Figure 4.</label><caption><p><italic><tp:taxon-name><tp:taxon-name-part taxon-name-part-type="genus">Manzonia</tp:taxon-name-part> <tp:taxon-name-part taxon-name-part-type="species">martinsi</tp:taxon-name-part></tp:taxon-name></italic> sp. n. <bold>A</bold> Holotype DBUA 788 (1.75 × 1.13 mm) <bold>B</bold> Paratype 1 (1.88 × 1.20 mm), DBUA 1092 (shell) <bold>C</bold> Paratype 2 (1.76 × 1.14 mm), DBUA 1093 (shell) <bold>D</bold> Paratype 3 (1.72 × 1.10 mm), DBUA 1094 (shell) <bold>E</bold> Paratype 1, DBUA 1092 (shell, apical view) <bold>F</bold> Paratype 4 (1.76 × 1.06 mm), DBUA 1095 (shell) <bold>G</bold> Paratype 1, DBUA 1092 (microsculpture of the bodywhorl) <bold>H</bold> Paratype 1, DBUA 1092 (protoconch, lateral view) <bold>I</bold> Paratype 1, DBUA 1092 (protoconch, apical view).</p></caption><graphic xmlns:xlink="http://www.w3.org/1999/xlink" xlink:href="zookeys-480-001-g004.jpg" position="float" orientation="portrait" xlink:type="simple" id="oo_37836.jpg"/></fig></tp:treatment-sec><tp:treatment-sec sec-type="Habitat"><title>Habitat.</title><p>In the infralittoral on rocks covered by algae.</p></tp:treatment-sec><tp:treatment-sec sec-type="Geographical distribution"><title>Geographical distribution.</title><p>São Miguel Island. Probably endemic to the Azores.</p></tp:treatment-sec><tp:treatment-sec sec-type="Remarks"><title>Remarks.</title><!--PageBreak--><!--PageBreak--><p><italic><tp:taxon-name><tp:taxon-name-part taxon-name-part-type="genus">Manzonia</tp:taxon-name-part> <tp:taxon-name-part taxon-name-part-type="species">martinsi</tp:taxon-name-part></tp:taxon-name></italic> sp. n. is similar in shell shape to <italic><tp:taxon-name><tp:taxon-name-part taxon-name-part-type="genus">Manzonia</tp:taxon-name-part> <tp:taxon-name-part taxon-name-part-type="species">lusitanica</tp:taxon-name-part></tp:taxon-name></italic> Gofas, 2007 and <italic><tp:taxon-name><tp:taxon-name-part taxon-name-part-type="genus">Manzonia</tp:taxon-name-part> <tp:taxon-name-part taxon-name-part-type="species">crispa</tp:taxon-name-part></tp:taxon-name></italic> (Watson, 1873). It differs from <italic><tp:taxon-name><tp:taxon-name-part taxon-name-part-type="genus">Manzonia</tp:taxon-name-part> <tp:taxon-name-part taxon-name-part-type="species">lusitanica</tp:taxon-name-part></tp:taxon-name></italic> in having a lower number of spiral cords on the body whorl (9–10 in the new species and 12–13 in <italic><tp:taxon-name><tp:taxon-name-part taxon-name-part-type="genus">Manzonia</tp:taxon-name-part> <tp:taxon-name-part taxon-name-part-type="species">lusitanica</tp:taxon-name-part></tp:taxon-name></italic>). <italic><tp:taxon-name><tp:taxon-name-part taxon-name-part-type="genus">Manzonia</tp:taxon-name-part> <tp:taxon-name-part taxon-name-part-type="species">martinsi</tp:taxon-name-part></tp:taxon-name></italic> sp. n. has 9–10 spiral cords on the body whorl and 4–6 raised spiral striae on the interspaces between cords, while <italic><tp:taxon-name><tp:taxon-name-part taxon-name-part-type="genus">Manzonia</tp:taxon-name-part> <tp:taxon-name-part taxon-name-part-type="species">crispa</tp:taxon-name-part></tp:taxon-name></italic> has 7 spiral cords on the body whorl and 8–10 lower spiral striae between cords. <italic><tp:taxon-name><tp:taxon-name-part taxon-name-part-type="genus">Manzonia</tp:taxon-name-part> <tp:taxon-name-part taxon-name-part-type="species">martinsi</tp:taxon-name-part></tp:taxon-name></italic> sp. n. differs from <italic><tp:taxon-name><tp:taxon-name-part taxon-name-part-type="genus">Manzonia</tp:taxon-name-part> <tp:taxon-name-part taxon-name-part-type="species">arata</tp:taxon-name-part></tp:taxon-name></italic> Gofas, 2007 in the number of raised spiral striae on the interspaces as well as on the number of spiral lines with pits on the spiral cords, which are lower 2 to 3 times in the new species (Table <xref ref-type="table" rid="T1">1</xref>).</p><table-wrap id="T1" position="float" orientation="portrait"><label>Table 1.</label><caption><p>Comparison of the conchological characters of <italic><tp:taxon-name><tp:taxon-name-part taxon-name-part-type="genus">Manzonia</tp:taxon-name-part> <tp:taxon-name-part taxon-name-part-type="species">arata</tp:taxon-name-part></tp:taxon-name></italic>, <italic><tp:taxon-name><tp:taxon-name-part taxon-name-part-type="genus">Manzonia</tp:taxon-name-part> <tp:taxon-name-part taxon-name-part-type="species">crispa</tp:taxon-name-part></tp:taxon-name></italic>, <italic><tp:taxon-name><tp:taxon-name-part taxon-name-part-type="genus">Manzonia</tp:taxon-name-part> <tp:taxon-name-part taxon-name-part-type="species">lusitanica</tp:taxon-name-part></tp:taxon-name></italic>, and <italic><tp:taxon-name><tp:taxon-name-part taxon-name-part-type="genus">Manzonia</tp:taxon-name-part> <tp:taxon-name-part taxon-name-part-type="species">martinsi</tp:taxon-name-part></tp:taxon-name></italic> sp. n.</p></caption><table rules="all"><tbody><tr><th rowspan="1" colspan="1">Species</th><th rowspan="1" colspan="1">Number of spiral cords adapical area (body whorl)</th><th rowspan="1" colspan="1">Number of spiral cords abapical area (body whorl)</th><th rowspan="1" colspan="1">Number of axial cords (body whorl)</th><th rowspan="1" colspan="1">Number of raised spiral threads (interspaces)</th><th rowspan="1" colspan="1">Number of spiral lines with pits (spiral cords)</th><th rowspan="1" colspan="1">Interspaces and spiral cords</th></tr><tr><td rowspan="1" colspan="1"><italic><tp:taxon-name><tp:taxon-name-part taxon-name-part-type="genus">Manzonia</tp:taxon-name-part> <tp:taxon-name-part taxon-name-part-type="species">arata</tp:taxon-name-part></tp:taxon-name></italic></td><td rowspan="1" colspan="1">8–9</td><td rowspan="1" colspan="1">3</td><td rowspan="1" colspan="1">12–13</td><td rowspan="1" colspan="1">10–12</td><td rowspan="1" colspan="1">9–10</td><td rowspan="1" colspan="1">Spiral cords narrower than the interspaces.</td></tr><tr><td rowspan="1" colspan="1"><italic><tp:taxon-name><tp:taxon-name-part taxon-name-part-type="genus">Manzonia</tp:taxon-name-part> <tp:taxon-name-part taxon-name-part-type="species">crispa</tp:taxon-name-part></tp:taxon-name></italic></td><td rowspan="1" colspan="1">7</td><td rowspan="1" colspan="1">4</td><td rowspan="1" colspan="1">10–12</td><td rowspan="1" colspan="1">8–10</td><td rowspan="1" colspan="1">8–10</td><td rowspan="1" colspan="1">Interspaces three times broader than spiral cords.</td></tr><tr><td rowspan="1" colspan="1"><italic><tp:taxon-name><tp:taxon-name-part taxon-name-part-type="genus">Manzonia</tp:taxon-name-part> <tp:taxon-name-part taxon-name-part-type="species">lusitanica</tp:taxon-name-part></tp:taxon-name></italic></td><td rowspan="1" colspan="1">12–13</td><td rowspan="1" colspan="1">2</td><td rowspan="1" colspan="1">12</td><td rowspan="1" colspan="1">3–5</td><td rowspan="1" colspan="1">3–6</td><td rowspan="1" colspan="1">Spiral cords as broad as interspaces or slightly broader.</td></tr><tr><td rowspan="1" colspan="1"><italic><tp:taxon-name><tp:taxon-name-part taxon-name-part-type="genus">Manzonia</tp:taxon-name-part> <tp:taxon-name-part taxon-name-part-type="species">martinsi</tp:taxon-name-part></tp:taxon-name></italic> sp. n.</td><td rowspan="1" colspan="1">9–10</td><td rowspan="1" colspan="1">3</td><td rowspan="1" colspan="1">10–14</td><td rowspan="1" colspan="1">4–6</td><td rowspan="1" colspan="1">4–6</td><td rowspan="1" colspan="1">Spiral cords equal up to two times broader than interspaces.</td></tr></tbody></table></table-wrap></tp:treatment-sec></tp:taxon-treatment>
